# Supplementary material for: Personal Explanations for Psychosis: A Systematic Review and Thematic Synthesis
Source: Schizophr Bull Open. 2025 Mar 4;6(1):sgaf006. doi: 10.1093/schizbullopen/sgaf006 (PMC12062962; doi:10.1093/schizbullopen/sgaf006)
Supplement: sgaf006_suppl_Supplementary_Materials_S3 [file sgaf006_suppl_supplementary_materials_s3.xlsx]

## Sheet: Sheet1
Code	Reference	Study aim	Location of study	Recruitment Strategy	Participants	Participants number (ethnicity, gender, age)	Participant diagnosis	Methodology and analysis	Findings
P#001	Patel, K., Cardno, A., & Isherwood, T. (2023). 'Like I said about culture. You don't talk about mental health': An interpretative phenomenological analysis of the experience of first-episode psychosis in South Asian individuals. Early Intervention in Psychiatry, 17(8), 771-783. https://doi.org/https://dx.doi.org/10.1111/eip.13368	This study aimed to explore how South Asian individuals make sense of their experiences of psychosis.	England, Europe	This study utilised a purposive sampling strategy. Recruitment took place within an Early Intervention in Psychosis service.	Participants were second-generation South Asian immigrants to England who were engaged with Early Intervention in Psychosis services.	N=8 (male=3, female=4, non-binary=1, age range=19-40)	Diagnosis=8	This study utilised an Interpretative Phenomenological Analysis approach. Data was collected using used a semi-structured interview. The interview topic guide was developed in collaboration with academic, clinical, and lived experience experts. Data were analysed using an inductive, iterative, and collaborative form of thematic analysis.	Participants described their psychosis experience as one of disconnection. They went through a process of coming to understand their experiences, all holding multiple explanations and many seeking proof and external validation for their beliefs. Some felt empowered by their experiences, but many felt the need to be secretive about their experiences, and some felt hidden from their extended famili…
P#002	Pigeon-Gagné, E., Vigu, T., Kadio, K., Bonnet, E., & Ridde, V. (2022). Explanatory models of psychotic-like experiences in rural Burkina Faso: A qualitative study among indigents and their community. SSM - Mental Health, 2, 100166. https://doi.org/https://dx.doi.org/10.1016/j.ssmmh.2022.100166	This study aimed to explore the explanatory models of psychosis used by people living in extreme poverty in rural Burkina Faso.	Burkina Faso, Africa	A prior quantitative study identified individuals who reported psychosis-like experiences. These individuals were directly contacted.	Participants were individuals living in extreme poverty in Burkina Faso.	N=29 (Lobi=20, Dyan=9; male=14, female=15; age range=40-96)	Not reported	This study was part of a sequential mixed-methods design, including an applied qualitative design. Data was collected using semi-structured individual interviews with people who experience psychosis, and focus group discussions with members of the community. The development of the topic guide for both was based on the McGill Illness Narrative Interview, and was designed in collaboration with loca…	Participants identified three explanations for psychosis-like experiences. Djinn illnesses impacted women who had experienced trauma and men who had broken customary rules. A bad djinn (a form of spirit) would visit them, telling them what to do, making the person confused and unable to function. This could be cured by a traditional, but not everyone could afford this. Some people were born with …
P#003	Lyons, M., Evison, P., Berrios, R., Castro, S., & Brooks, H. (2022). The lived experience of psychosis in Nicaragua: a qualitative examination of the views of service users. Journal of Mental Health, 31(1), 50-57. https://doi.org/https://dx.doi.org/10.1080/09638237.2020.1844871	This study aimed to explore the experience of psychosis in healthcare services users in Nicaragua.	Nicaragua, North America	This study utilised a purposive sampling strategy. Potential participants were recruited from a community organisation which supports individuals with experiences of psychosis.	Participants were individuals living in Nicaragua who utilised mental health services.	N=28 (male=11, female=17; age range=18-79)	Not reported	Data were collected using focus group discussions. The discussion topic guide was developed by the researchers. Data were analysed using content analysis utilising both inductive and deductive methods.	Participants felt that religion was very important in coping with psychosis, and religious activities provide a source of social interaction in a safe environment. Many participants experienced trauma prior to their psychosis. For many, this involved experiences of the Nicaraguan revolution of 1961-1990. They also spoke of domestic abuse, childhood neglect, homelessness, relationship breakdown, a…
P#004	McGranahan, R., Jakaite, Z., Edwards, A., Rennick-Egglestone, S., Slade, M., & Priebe, S. (2021). Living with Psychosis without Mental Health Services: A Narrative Interview Study. BMJ Open, 11(7), e045661. https://doi.org/10.1136/bmjopen-2020-045661	This study aimed to explore the experience of psychosis in individuals who do not receive support from mental health care services.	England, Europe	Participants were recruited from primary care services, online support groups, Hearing Voices groups, charity organisations, and non-governmental organisations, via advertisement, presentations, or direct invitation.	Participants were individuals with experience of psychosis who had not accessed mental health services within the past 5 years.	N=28 (White British=18, Black=5, Asian=2, prefer not to say=3; male=11, female=16, prefer not to say=1; age range=25-64)	Not reported	This study utilised a narrative methodology approach. Data were collected using semi-structured interviews. The interview topic guide was developed in collaboration with a Lived Experience Advisory Panel. The data were analysed using an inductive thematic analysis method.	Many participants saw their psychosis experience as positive, either as protective against difficult life experiences, as empowering or educational, or as an essential part of their identity. Participants actively worked to develop a meaningful explanation linked to their individual context, often linked to negative events or spirituality. They found strength outside of services, such as from the…
P#005	Clements, S., Coniglio, F., & Mackenzie, L. (2020). “I’m Not Telling an Illness Story. I’m Telling a Story of Opportunity”: Making Sense of Voice Hearing Experiences [Article]. Community Mental Health Journal, 56(2), 196-205. https://doi.org/10.1007/s10597-019-00465-x	This study aimed to explore how people who have experience of voice hearing, and who attend a Hearing Voices group, understand their experiences.	Australia, Australia	Potential participants were identified by staff of a Hearing Voices group and were informed of the study through flyers and information given at the Hearing Voices group.	Participants were individuals with experience of voice hearing who attended a Hearing Voices group in Australia.	N=5 (male=4, female=1; age range=30-62)	Diagnosis=5	This study utilised a phenomenological approach. Data were collected through semi-structured interviews. The interview topic guide was developed by the researchers. The data were analysed using a thematic analysis method.	Participants had an active search for understanding regarding their voices. They developed multiple theories, and sought different perspectives on voice hearing. Their initial beliefs influenced their coping strategies. As participants felt more able to interact with their voices, their experiences became more positive. Participants personified their voices to different degrees, which helped them…
P#006	Bergström, T., Seikkula, J., Holma, J., Mäki, P., Köngäs-Saviaro, P., & Alakare, B. (2019). How do people talk decades later about their crisis that we call psychosis? A qualitative study of the personal meaning-making process [Article]. Psychosis, 11(2), 105-115. https://doi.org/10.1080/17522439.2019.1603320	This study aimed to explore how people give meaning to experiences of psychosis, and integrate these into their life story.	Finland, Europe	Potential participants were identified from the Western Lapland Research Cohort, which lists individuals treated for a first episode of psychosis in a set district and timeframe. These individuals were contacted directly by letter.	Participants were individuals who experience psychosis and who had first sought mental health services over 20 years prior.	N=20 (male=12, female=8)	Diagnosis=17	This study utilised a phenomenologically based approach, and incorporated aspects of narrative and dialogical approaches. Data were collected using semi-structured interviews. Data were analysed using inductive thematic analysis and thematic narrative analysis.	This study identified two types of story regarding psychosis, 1) crisis as a disruptor of the normal life course, 2) crisis as an expected reaction to life aversities. 1) These individuals wanted to follow a culturally normative life path. They had no singular trauma, but were sensitive individuals by nature, and their crisis was viewed as a consequence of multiple distressing events. As these ev…
P#007	Marriott, M., Thompson, A., Cockshutt, G., & Rowse, G. (2019). Narrative insight in psychosis: The relationship with spiritual and religious explanatory frameworks. Psychology and Psychotherapy: Theory, Research and Practice, 92(1), 74-90. https://doi.org/10.1111/papt.12178	This study aimed to explore the usefulness of narrative insight as a theoretical construct in research and care of people who experience psychosis.	England, Europe	Participants were self-selecting, responding to advertisements placed in charities, primary health care centres, and with community mental health teams.	Participants were individuals who experienced psychosis and were interested in spiritual or religious ideas.	N=8 (White British=7, Bangladeshi=1; male=4, female=4; age range=24-75)	Diagnosis=7; no diagnosis=1	This study used an exploratory approach. Data were collected using semi-structured interviews. The interview topic guide was developed through discussion with a collaborator with experience of psychosis. Data were analysed using principles of interpretative phenomenological analysis with a critical realist perspective.	In this study, all participants had a spiritual explanation for their psychosis experience. Some also had a biological explanation. Some participants accepted both fully, and others discussed their uncertainty about which was the true cause. Some people’s explanations came from reading, from their wider framework for life, or from intrinsic knowledge. Participants engaged in testing behaviours to…
P#008	Carter, L., Read, J., Pyle, M., & Morrison, A. (2018). "I Believe I Know Better Even than the Psychiatrists What Caused It": Exploring the Development of Causal Beliefs in People Experiencing Psychosis. Community Ment Health J, 54(6), 805-813. https://doi.org/10.1007/s10597-017-0219-3	This study aimed to describe the causal beliefs, their development, and their maintenance, of people who experience psychosis.	England, Europe	Potential participants were identified by healthcare staff of an Early Intervention in Psychosis service or had previously expressed interest in research.	Participants were individuals who experienced psychosis and were in contact with mental health teams.	N=15 (White British=15; male=10, female=5; age range=15-57)	Diagnosis=15	Data were collected using semi-structured interviews. The interview topic guide was developed in collaboration with a service-user reference group. Data were analysed using a thematic analysis approach.	In this study, participants most frequently believed that abuse, bereavement, and trauma were at the root of their psychosis experience. Many considered multiple factors as contributing, and while they considered that drug use may have had an impact, they did not see it as the sole cause. However, their understanding wasn’t immediate, and they described a process of developing these explanations …
P#009	Araten-Bergman, T., Avieli, H., Mushkin, P., & Band-Winterstein, T. (2016). How aging individuals with schizophrenia experience the self-etiology of their illness: a reflective lifeworld research approach [Article]. Aging and Mental Health, 20(11), 1147-1156. https://doi.org/10.1080/13607863.2015.1063110	This study aimed to describe how older people with a diagnosis of schizophrenia give meaning to their experiences.	Israel, Asia	This study utilised a purposive sampling strategy. Potential participants were identified and initially approached by managers of rehabilitation facilities. A researcher then made contact via telephone.	Participants were individuals over the age of 60 who had first experienced psychosis before the age of 40.	N=18 (male=11, female=7, age range=60-69)	Diagnosis=18	This study utilised a reflective lifeworld approach based on phenomenological epistemology. Data were collected using phenomenological interviews. Data were analysed using reflective lifeworld principles.	These participants explained their psychosis experiences in terms of their life stories, rather than as a medical condition. Their personal explanations included being fated to experience psychosis, psychosis as a punishment from God, as a result of witchcraft, as resulting from trauma, and as genetic.
P#010	Mora-Rios, J., Ortega-Ortega, M., & Natera, G. (2016). Subjective Experience and Resources for Coping With Stigma in People With a Diagnosis of Schizophrenia: An Intersectional Approach. Qualitative Health Research, 26(5), 697-711. https://doi.org/https://dx.doi.org/10.1177/1049732315570118	This study aimed to explore the experience of people with a diagnosis of schizophrenia and receiving outpatient treatment in Mexico City.	Mexico, North America	This study utilised several recruitment strategies within the care centre from which they recruited, including facilitated contact by treating clinicians, and sending general invitations directly to individuals enrolled in classes at the care centre.	Participants were individuals with experience of psychosis who were current outpaitents in Mexico City.	N=23 (male=11, female=12; age range=22-63)	Diagnosis=23	Data were collected using in-depth interviews. Data were analysed using inductive thematic analysis methods.	Some people felt relieved on diagnosis, others felt fear, shame, anxiety. They wanted to find a meaning for their experiences, and attributed it to a number of reasons, including neglect, head trauma, and witchcraft. They often described their experience as “nerves” or “depression”, which made more sense to them. They were anxious and uncertain over their future plans, such as having a family; th…
P#011	Brooke-Sumner, C., Lund, C., Petersen, I. . (2014). Perceptions of psychosocial disability amongst psychiatric service users and caregivers in South Africa. African Journal of Disability, 3(1). https://doi.org/https://doi.org/10.4102/ajod.v3i1.146	This study aimed to explore the experience of and perception of psychosis from people with a schizophrenia diagnosis.	South Africa, Africa	This study utilised a convenience sampling strategy. They recruited through several means, including utilising the registers at primary care centres, and through non-governmental organisations.	Participants were individuals with experience of psychosis living in South Africa.	N=9 (male=5, female=4; age range=21-59)	Diagnosis=9	Data were collected using semi-structured interviews. The interview topic guide was based on the concept of explanatory models of illness. Data were analysed using framework analysis methods.	Participants typically held multiple understandings of their psychosis experiences, but witchcraft was the most common explanation. Others included extreme poverty and family conflict. They found their symptoms to be distressing. Knowledge of their diagnosis was limited; they knew they took medication but did not know what it was or for what condition they were prescribed it. They felt anxious an…
P#012	Fenekou, V., & Georgaca, E. (2010). Exploring the experience of hearing voices: A qualitative study [Article]. Psychosis, 2(2), 134-143. https://doi.org/10.1080/17522430903191783	This study aimed to explore the experience of voice hearing.	Greece, Europe	Potential participants were identified by examination of their hospital records and on recommendations by their treating psychiatrists and psychologists.	Participants were individuals who hear voices and were current inpatients at a psychiatric hospital in Greece.	N=15 (male=9, female=6; age range=21-60)	Diagnosis=15	Data were collected using semi-structured interviews. The interview topic guide combined questions from other relevant interview topic guides. Data were analysed using an abbreviated version of grounded theory.	Participants found that their voices told them what to do. For some this was positive and for some, negative. They were not always clear whether the voices were internal or external, but often offered a biological explanation for their presence, including mental illness, drug use, and genetics. The voices made them confused as to what was reality and what was not.
P#013	Cookson, A., & Dickson, J. M. (2010). The subjective experiences of people with an intellectual disability and diagnosis of schizophrenia who are detained in a medium secure unit [Article]. Journal of Applied Research in Intellectual Disabilities, 23(4), 379-389. https://doi.org/10.1111/j.1468-3148.2010.00554.x	This study aimed to explore how people with a diagnosis of intellectual disability and schizophrenia who are current inpatients make sense of their diagnoses and their psychosis experiences.	England, Europe	Potential participants were identified by medical officers at the medium-secure unit where the study took place.	Participants were individuals with an intellectual disability diagnosis who experience psychosis and are currently detained under the mental health act in a medium-secure unit.	N=11 (male=7, female=4; age range=19-44)	Diagnosis=11	This study utilised an Interpretative Phenomenological Analysis approach. Data were collected using semi-structured interviews. The interview topic guide was developed in collaboration with clinical psychologists and a service user researcher. Data were analysed following IPA guidelines.	Participants experienced their voices as real, and often as controlling and negative. They engaged in a process of making sense of their experiences, linking it to past events, to religious experiences, and to illness. They understood psychosis in terms of madness, and were conflicted about their diagnosis. They described experiencing stigma due to their diagnosis.
P#014	Quin, R. C., Clare, L., Ryan, P., & Jackson, M. (2009). 'Not of this world': The subjective experience of late-onset psychosis. Aging and Mental Health, 13(6), 779-787. https://doi.org/https://dx.doi.org/10.1080/13607860903046453	This study aimed to explore the experiences of people living with very late onset psychosis.	The Republic of Ireland	Participants were recruited from Old Age Psychiatry Services.	Participants were individuals who had experienced psychosis for the first time after the age of 60.	N=7 (male=3, female=4; age range=67-87)	Not reported	This study was explorative and utilised an Interpretative Phenomenological Analysis approach. Data were collected using a semi-structured interview. Data were analysed following IPA guidelines.	Prior to their experiences, participants felt very lonely and isolated, seeing themselves as different throughout their lives and having a tendency to cope with things alone. They all sought to answer “why me?”. They mostly felt that their psychosis was a consequence of social regrets from earlier in their lives.
P#015	Judge, A., Estroff, S., Perkins, D., & Penn, D. (2008). Recognizing and Responding to Early Psychosis: A Qualitative Analysis of Individual Narratives. Psychiatric Services, 59(1), 96-99. https://doi.org/10.1176/ps.2008.59.1.96	This study aimed to explore the ways people make sense of experiences of psychosis through narrative processes.	USA, North America	Potential participants were referred to the researchers by clinicians at the public outpatient psychiatry clinic they attended.	Participants were individuals who had recently sought help for a first episode of psychosis in the USA.	N=15 (Caucasian=12, African-American=2, Asian=1; male=8, female=7)	Diagnosis=15	This was a retrospective study. Data were collected using a semi-structured interview. Data were analysed using inductive methods, including grounded theory and content analysis.	Participants initially felt their experiences were normal. They also worked to find an explanation for their experiences, such as stress or physical illness. They initially withdrew socially and avoided seeking help.
P#016	Leavey, G., Guvenir, T., Haase-Casanovas, S., & Dein, S. (2007). Finding help: Turkish-speaking refugees and migrants with a history of psychosis. Transcult Psychiatry, 44(2), 258-274. https://doi.org/10.1177/1363461507077725	This study aimed to explore the health beliefs and help-seeking behaviours of Turkish-speaking people who experience psychosis.	England, Europe	Potential participants were identified through a prior study and approached directly.	Participants were Turkish individuals living in London who had recently experienced a first episode of psychosis.	N=9 (male=8, female=1; age range=19-41)	Diagnosis=9	Data were collected using a qualitative interview. Data were summarised and given sub-headings according to the study aims.	Participants narratives about their experiences directly linked psychosis to life events, frequently relating to loss and trauma. This was related to their own experience as an asylum-seeker, or to the experiences of family members they left behind. Being unable to be with their family was very difficult, and they often hid their experiences from their family as not to cause worry. Many also felt…
P#017	Perry, B. M., Taylor, D., & Shaw, S. K. (2007). "You've got to have a positive state of mind": An interpretative phenomenological analysis of hope and first episode psychosis [Article]. Journal of Mental Health, 16(6), 781-793. https://doi.org/10.1080/09638230701496360	This study aimed to explore experiences of psychosis and hope in individuals who had recently experienced a first episode of psychosis.	England, Europe	This study utilised a purposive sampling strategy. Potential participants were identified by their psychiatrist.	Participants were men who had recently experienced a first episode of psychosis.	N=5 (White British=5; male=5; age range=19-25)	Not reported	This study utilised an Interpretative Phenomenological Analysis approach. Data were collected using a semi-structured interview. The interview topic guide was developed by the researchers. Data were analysed following IPA guidelines.	Most participants sought explanations for their experiences. Some utilised religion and faith to explain their psychosis, some linked it to previous life experiences, and also explained how their physical and emotional states had impacted the development of psychosis. Some had multiple explanations, and some were contrasting. Their narratives of hospitalisation were characterised by feelings of p…
P#018	Hirschfeld, R., Smith, J., Trower, P., & Griffin, C. (2005). What do psychotic experiences mean for young men? A qualitative investigation. Psychology and Psychotherapy: Theory, Research and Practice, 78(2), 249-270. https://doi.org/https://doi.org/10.1348/147608305X25865	This study aimed to explore young men’s experiences of psychosis.	England, Europe	Potential participants were provided information on the study by their keyworkers. The sample was self-selective.	Participants were men who had recently experienced a first episode of psychosis.	N=6 (male=6; age range=19-29)	Diagnosis=6	This study utilised a grounded theory approach. Data were collected using semi-structured interviews. Data were analysed using a social constructionist grounded theory approach.	The young men described extreme emotions as accompanying their experiences of psychosis, including deep unhappiness and suicidality. Their first response to psychosis was either to avoid it, or to express it through discussion and art. They described feelings of loss and loneliness, both desiring social connections and fearing them. They explained their experiences of psychosis as resulting prima…
P#019	Lund, C., & Swartz, L. (1998). Xhosa-Speaking Schizophrenic Patients' Experience of Their Condition: Psychosis and Amafufunyana. South African Journal of Psychology, 28(2), 62-70. https://doi.org/10.1177/008124639802800202	This study aimed to explore the experience of Xhosa individuals with a schizophrenia diagnosis.	South Africa, Africa	Potential participants were identified by checking medical records and then were screened by their consultant psychiatrist. Sampling was not random. Potential participants were approached directly in the waiting room prior to seeing their psychiatrist.	Participants were Xhosa-speaking individuals who experience psychosis and attend an outpatient clinic for treatment.	N=10 (Xhosa=10, male=8, female=2; age range=26-43)	Diagnosis=10	This study utilised a qualitative methodology. Data were collected using an open-ended interview. Data were analysed using content analysis and discourse analysis, drawing on the concept of explanatory models.	Most participants described their experiences as “nerves” and “amafufunyana”. Some knew that a doctor had named their condition, but either had not been told or could not remember their diagnosis. They described their symptoms, and explained them primarily as a result of witchcraft or jealousy of others. In managing their symptoms, they relied on medication, remedies from the traditional healer, …
P#020	McCabe, R., & Priebe, S. (2004). Explanatory models of illness in schizophrenia: comparison of four ethnic groups. Br J Psychiatry, 185, 25-30. https://doi.org/10.1192/bjp.185.1.25	This study aimed to compare, using a standardised qualitative measure, the explanatory models used by individuals with a diagnosis of schizophrenia across four ethnic groups.	England, Europe	Potential participants were identified by service managers, psychiatrists, and support workers in secondary mental health services. These individuals were then contacted directly.	Participants were African-Caribbean, Bangladeshi, West African, or White British individuals who experience psychosis and received support from a Community Mental Health Team.	N=119 (African-Caribbean=30, Bangladeshi=30, Nigerian and Ghanaian=29, White British=30; male=82, female=37)	Diagnosis=119	Data were collected using a structured qualitative interview, a modified version of the Short Explanatory Model Interview. Data were analysed utilising inductive methods and content analysis.	People had a variety of explanations for their experiences, including interpersonal issues and supernatural causes. Some called it psychosis, some called it depression. Treatment preferences included medication, counselling, natural remedies, social and practical support, and systemic changes. There were some differences in the personal explanations used by the four ethnic groups sampled.
P#021	Lewis, S. H., Sanderson, C., Gupta, A., & Klein, C. (2020). “Maybe it’s kind of normal to hear voices”: The role of spirituality in making sense of voice hearing. Journal of Spirituality in Mental Health, 22(1), 49-64. https://doi.org/10.1080/19349637.2018.1520183	This study aimed to explore voice hearing from a spiritual perspective.	England, Europe	This study used a purposive sampling strategy. Potential participants were identified by care coordinators at the Early Intervention in Psychosis service. They were provided with study information by the care coordinator. The contact details of individuals who consented to take part in the study were then provided to the lead researcher.	Participants were individuals who hear voices.	N=5 (White British=5; male=3, female=2; age range=20-52)	Not reported	This study utilised an Interpretative Phenomenological Analysis approach. Data were collected using semi-structured interviews. Data were analysed following IPA guidelines.	Initially, some people sought isolation, but also sought belonging. Disclosure of their experiences appeared to be important for help seeking. Being understood by others was important and they often felt misunderstood. Their experiences frequently conflicted with their religious beliefs, causing an internal struggle. Making sense of their experiences was difficult, as it was hard to articulate. T…
P#022	Conrad, R., Schilling, G., Najjar, D., Geiser, F., Sharif, M., & Liedtke, R. (2007). Cross-cultural comparison of explanatory models of illness in schizophrenic patients in Jordan and Germany. Psychol Rep, 101(2), 531-546. https://doi.org/10.2466/pr0.101.2.531-546	This study aimed to explore and compare the explanatory models of people with a diagnosis of schizophrenia from two different cultural backgrounds.	Germany, Europe; Jordan, Asia	All participants were current inpatients. The strategy is not reported.	Participants were German and Jordanian individuals who experience psychosis and were accessing healthcare.	N=47 (male=28, female=19)	Diagnosis=47	Data were collected using semi-structured interviews. Data were analysed using content analysis methods.	Jordanian participants more frequently had an esoteric explanation for their psychosis experience than German participants. Most people had more than one explanation, and the most common type of explanation was psychosocial stress for both Jordanian and German participants. Only German participants felt that work or educational stressors was a main cause of psychosis, and only Jordanian participa…
P#023	Saravanan, B., Jacob, K. S., Johnson, S., Prince, M., Bhugra, D., & David, A. S. (2007). Belief models in first episode schizophrenia in South India. Soc Psychiatry Psychiatr Epidemiol, 42(6), 446-451. https://doi.org/10.1007/s00127-007-0186-z	This study aimed to explore the explanatory models of South Indian patients who have recently experienced a first episode of psychosis.	India, Asia	Participants were recruited from within a set radius of a psychiatric hospital. The strategy is not reported.	Participants were individuals with a first experience of psychosis in South India.	N=131 (male=72, female=59)	Diagnosis=131	Data were collected using a structured qualitative interview, the Short Explanatory Model Interview (Tamil version). Data were analysed using thematic analysis methods.	The majority of participants explained their psychosis experience as a result of black magic, evil spirits, or disease. Their experience impacted their work life, social life, and home life. Some had multiple explanations.
P#024	Awan, N. R., Zahoor, N., Irfan, M., Naeem, F., Nazar, Z., Farooq, S., & Jahangir, F. (2015). BELIEFS ABOUT ILLNESS OF PATIENTS WITH SCHIZOPHRENIA. Journal of Postgraduate Medical Institute, 29(2). https://jpmi.org.pk/index.php/jpmi/article/view/1343	This study aimed to explore the explanatory models of people with a diagnosis of schizophrenia in Pakistan.	Pakistan, Asia	Potential participants were identified by the consultant as they attended hospital and were then approached by the researcher.	Participants were individuals who experience psychosis.	N=103 (male=80, female=23)	Diagnosis=103	Data were collected using a structured qualitative interview, the Short Explanatory Model Interview. Data were analysed using content analysis methods.	Participants did not frequently use the term psychosis or schizophrenia. Some said they had a mental illness but could not recall what. Their personal explanations for their experiences included supernatural causes such as Jinnat (spirits) and Allah’s will. Some explanations cited family conflict, the consequence of physical illness, and others had no personal explanation. They visited a mix of m…
P#025	Holt, L., & Tickle, A. (2015). "Opening the curtains": How do voice hearers make sense of their voices? [Article]. Psychiatric Rehabilitation Journal, 38(3), 256-262. https://doi.org/10.1037/prj0000123	This study aimed to explore how people make sense of their distressing voice hearing experiences.	England, Europe	This study used theoretical sampling in their recruitment. The strategy is not reported.	Participants were individuals who heard voices which were distressing.	N=8 (White British=8; male=5, female=3; age range=25-63)	Not reported	This study utilised a social constructionist version of the grounded theory approach. Data were collected using a semi-structured interview. The interview topic guide was developed in collaboration with a service user and carer advisory panel and with clinicians. Data collection and analysis was cyclical, and the topic guide was refined and adapted four times. Data were analysed using grounded th…	Participants sought meaning for their experiences, through internal processes, shared sense-making, and through mental health services. However, they did not all feel they received this support from services. Not everyone thought an explanation would be useful to them. Their personal explanations included stress, trauma, anxiety and depression, and spirituality. Their meaning making processes occ…
